# Supplementary material for: Identification of lipid biomarker from serum in patients with chronic obstructive pulmonary disease
Source: Respir Res. 2020 Sep 21;21:242. doi: 10.1186/s12931-020-01507-9 (PMC7507726; doi:10.1186/s12931-020-01507-9)
Supplement: Supplementary file 4 — Additional file 4. [file 12931_2020_1507_MOESM4_ESM.xls]

## Sheet: sheet 1
Supplemental Table 1 Difference of lipid species in plasma between patient and control (nmol/ul)
Individual	Compound	Mass/z of	COPD (20)		Control (5)		p	Patient/Control
lipid Species	Formula	analyzed ion	Mean	SD	Mean	SD	value	Fold
C14:0 CE	C41H76NO2	614.586	0.263357	0.086948	0.515584	0.261683	0.73506	0.53768
C16:0 CE	C43H80NO2	642.617	6.98166	1.34964	8.21521	2.59284	0.45244	0.84985
C16:1 CE	C43H78NO2	640.601	2.20842	0.899277	6.42793	4.43523	0.0077371	0.34357
C18:0 CE	C45H84NO2	670.648	0.343876	0.110795	0.485669	0.188926	0.083631	0.70805
C18:1 CE	C45H82NO2	668.633	19.8954	4.46832	24.1422	8.21898	0.42329	0.8241
C18:2 CE	C45H80NO2	666.617	118.34	33.0176	112.25	33.4981	0.66501	1.0543
C18:3 CE	C45H78NO2	664.601	3.42308	1.10319	4.78636	2.3303	0.29564	0.71517
C19:0 CE	C46H86NO2	684.664	0.298236	0.083438	0.352104	0.140341	0.65355	0.84701
C19:1 CE	C46H84NO2	682.648	0.071805	0.029919	0.119277	0.052314	0.98476	0.602
C20:0 CE	C47H88NO2	698.679	0.018914	0.014561	0.03755	0.017403	0.47786	0.67161
C20:2 CE	C47H84NO2	694.648	0.048839	0.053716	0.041289	0.031757	0.46301	1.7743
C20:3 CE	C47H82NO2	692.633	1.19589	0.267721	1.8213	0.792781	0.11736	0.65661
C20:4 CE	C47H80NO2	690.617	12.7298	3.05474	16.1269	4.49043	0.13719	0.78935
C20:5 CE	C47H78NO2	688.601	1.33323	0.641621	2.37456	2.07239	0.22309	0.56146
C22:5 CE	C49H82NO2	716.633	0.09904	0.043205	0.143604	0.060005	0.15021	0.68968
C22:6 CE	C49H80NO2	714.617	0.908174	0.259949	1.0869	0.54144	0.63032	0.83556
DSM(16:0)	C39H81N2O6P	705.6	0.616167	0.226126	0.702448	0.284646	0.73587	0.87717
DSM(18:0)	C41H85N2O6P	733.6	0.113298	0.061626	0.119835	0.107625	0.99076	0.94545
DSM(22:0)	C45H93N2O6P	789.7	0.37766	0.131981	0.36023	0.317985	0.54276	0.83871
DSM(24:0)	C47H97N2O6P	817.7	0.122013	0.123252	0.081342	0.026625	0.22684	4
ePC(32:0)	C40H82O7PN	720.6	0.414059	0.073272	0.450032	0.146592	0.63512	0.96849
ePC(32:1)	C40H80O7PN	718.6	0.518992	0.065444	0.493468	0.186856	0.53856	1.0517
ePC(34:0)	C42H86O7PN	748.6	0.179615	0.11549	0.189406	0.089788	0.68215	0.81283
ePC(34:1)	C42H84O7PN	746.6	1.40099	0.318879	1.50238	0.399712	0.69507	0.93252
ePC(34:2)	C42H82O7PN	744.6	2.09086	0.942812	1.53145	0.507696	0.13793	1.3653
ePC(34:3)	C42H80O7PN	742.6	1.35633	0.574915	1.04082	0.354257	0.14956	1.3031
ePC(36:0)	C44H90O7PN	776.6	0.198521	0	0.177251	0.170456	0.55061	2.24
ePC(36:1)	C44H88O7PN	774.6	1.03586	0.296157	1.14717	0.330711	0.57152	0.90297
ePC(36:2)	C44H86O7PN	772.6	3.01894	1.24545	2.23762	0.628068	0.098729	1.3492
ePC(36:3)	C44H84O7PN	770.6	1.35491	0.512979	1.11456	0.325908	0.2702	1.2156
ePC(36:4)	C44H82O7PN	768.6	2.59709	0.303236	2.88211	0.867869	0.67823	0.90111
ePC(36:5)	C44H80O7PN	766.6	1.48891	0.29026	1.85263	0.760905	0.4771	0.80367
ePC(38:0)	C46H94O7PN	804.7	0.251697	0.042343	0.310872	0.200576	0.54221	0.99649
ePC(38:1)	C46H92O7PN	802.7	0.811102	0.151203	0.82767	0.295531	0.62085	1.0316
ePC(38:2)	C46H90O7PN	800.6	1.16277	0.283602	0.863568	0.288115	0.075274	1.3465
ePC(38:3)	C46H88O7PN	798.6	0.5984	0.085317	0.623216	0.273437	0.83167	0.96018
ePC(38:4)	C46H86O7PN	796.6	2.27165	0.187424	2.49853	0.727462	0.68782	0.90919
ePC(38:5)	C46H84O7PN	794.6	2.85587	0.448369	3.26001	0.832841	0.39981	0.87603
ePC(38:6)	C46H82O7PN	792.6	1.13512	0.163656	1.17199	0.505157	0.8257	0.96854
ePC(40:2)	C48H94O7PN	828.7	0.255242	0	0.293056	0.118073	0.79729	1.1613
ePC(40:4)	C48H90O7PN	824.6	0.345049	0.128667	0.39468	0.125357	0.99331	0.87425
ePC(40:5)	C48H88O7PN	822.6	0.482124	0.153053	0.593062	0.160448	0.39467	0.9564
ePC(40:6)	C48H86O7PN	820.6	0.687735	0.226216	0.580675	0.202557	0.32427	1.1844
ePE(32:1)	C37H74O7PN	676.5	0	0	0.025489	0.009499	0.22812	3.5447e-16
ePE(32:2)	C37H72O7PN	674.5	0.01062	0	0.021241	0.015019	0.011796	3
ePE(32:3)	C37H70O7PN	672.5	0	0	0.079652	0.090116	0.48206	2.8358e-16
ePE(34:0)	C39H80O7PN	706.6	0.028321	0.049053	0.00531	0.01062	0.25691	16
ePE(34:1)	C39H78O7PN	704.6	0.019471	0.024527	0.01239	0.010969	0.22399	3.1429
ePE(34:2)	C39H76O7PN	702.5	0.037171	0.026014	0.037171	0.040052	0.040982	2
ePE(34:3)	C39H74O7PN	700.5	0	0	0.042481	0.03679	0.37702	3.5447e-16
ePE(34:4)	C39H72O7PN	698.5	0	0	0.008496	0.011634	0.46845	1.0634e-15
ePE(36:0)	C41H84O7PN	734.6	0.01062	0	0.025792	0.023634	0.53056	0.23529
ePE(36:1)	C41H82O7PN	732.6	0.01593	0	0.042481	0.031861	0.38621	0.75
ePE(36:2)	C41H80O7PN	730.6	0	0	0.093813	0.012263	0.37694	1.6051e-16
ePE(36:3)	C41H78O7PN	728.6	0.026551	0.03679	0.045431	0.060493	0.59247	0.77922
ePE(36:4)	C41H76O7PN	726.5	0.048854	0.017771	0.122892	0.131578	0.18415	0.5679
ePE(36:5)	C41H74O7PN	724.5	0.053102	0.045058	0.042481	0.022707	0.99595	1.25
ePE(38:0)	C43H88O7PN	762.6	0.042481	0.030039	0.052477	0.051548	0.66893	0.95238
ePE(38:1)	C43H86O7PN	760.6	0.01593	0.015019	0.032344	0.034369	0.55592	0.35821
ePE(38:2)	C43H84O7PN	758.6	0.01062	0	0.01593	0.01062	0.083077	2
ePE(38:3)	C43H82O7PN	756.6	0.042481	0.030039	0.109743	0.129144	0.70096	0.51613
ePE(38:4)	C43H80O7PN	754.6	0.033985	0.028497	0.073162	0.040052	0.578	0.51613
ePE(38:5)	C43H78O7PN	752.6	0.074342	0.031861	0.040919	0.028334	0.86068	1.7099
ePE(38:6)	C43H76O7PN	750.5	0.047791	0	0.055377	0.05309	0.044306	0.24658
ePE(40:2)	C45H88O7PN	786.6	0.021241	0	0.025489	0.009499	0.82139	0.66667
ePE(40:3)	C45H86O7PN	784.6	0.031861	0.031861	0.129214	0.178135	0.0029597	1.3151
ePE(40:4)	C45H84O7PN	782.6	0.033631	0.032446	0.04324	0.034531	0.66888	0.66667
ePE(40:5)	C45H82O7PN	780.6	0.042481	0.017343	0.047791	0.029498	0.11914	1.7778
ePE(40:6)	C45H80O7PN	778.6	0.00531	0	0.051332	0.089584	0.11153	0.034483
ePS(34:1)	C40H78O9PN	748.5	0.179382	0	0.029897	0	0.96383	6
ePS(34:2)	C40H76O9PN	746.5	0.064777	0.062236	0.050825	0.039361	0.69786	1.5294
ePS(36:0)	C42H84O9PN	778.6	0.062286	0.017261	0.060862	0.041262	0.32148	1.7544
ePS(36:1)	C42H82O9PN	776.6	0.022423	0	0.082217	0.104792	0.4154	0.13636
ePS(36:2)	C42H80O9PN	774.6	0	0	0.10464	0.063421	0.48189	2.1586e-16
ePS(36:3)	C42H78O9PN	772.5	0.037371	0	0.007474	0	0.027858	40
ePS(38:1)	C44H86O9PN	804.6	0.044846	0.02114	0.064777	0.034951	0.69259	0.92308
ePS(38:2)	C44H84O9PN	802.6	0.039863	0.017261	0.142011	0.089275	0.090882	0.84211
ePS(38:3)	C44H82O9PN	800.6	0.067268	0.028624	0.089691	0.050027	0.044471	2
ePS(38:4)	C44H80O9PN	798.6	0.022423	0	0.05232	0.042281	0.5694	0.85714
ePS(38:5)	C44H78O9PN	796.5	0.029897	0	0.067268	0.044846	0.38359	0.88889
ePS(40:2)	C46H88O9PN	830.6	0.029897	0	0.049828	0.025892	0.58317	0.8
ePS(40:3)	C46H86O9PN	828.6	0.059794	0	0.089691	0.034522	0.99311	0.66667
ePS(40:4)	C46H84O9PN	826.6	0.05232	0.063421	0.121083	0.144003	0.54666	0.69136
ePS(40:5)	C46H82O9PN	824.6	0.044846	0.017261	0.13952	0.12917	0.049556	0.85714
LPC(16:0)	C24H50O7PN	496.3	12.6602	3.46407	10.5656	3.59439	0.26515	1.1982
LPC(16:1)	C24H48O7PN	494.3	0.390296	0.104763	0.430952	0.245187	0.8517	0.90566
LPC(18:0)	C26H54O7PN	524.4	4.72746	1.50431	3.36549	1.30458	0.086111	1.4047
LPC(18:1)	C26H52O7PN	522.3	3.42078	1.51347	2.90283	1.0287	0.42011	1.1784
LPC(18:2)	C26H50O7PN	520.3	7.24894	5.44137	4.24935	1.48002	0.075816	1.7059
LPC(18:3)	C26H48O7PN	518.3	0.106518	0.067445	0.110727	0.059327	0.38234	1.1317
LPC(20:0)	C28H58O7PN	552.4	0.081312	0.057496	0.03659	0.027773	0.35015	4.4444
LPC(20:1)	C28H56O7PN	550.4	0.097574	0.068995	0.089443	0.011499	0.11068	4.3636
LPC(20:2)	C28H54O7PN	548.4	0.134164	0.034498	0.079279	0.070853	0.97245	1.6923
LPC(20:3)	C28H52O7PN	546.3	0.272394	0.131698	0.336427	0.136542	0.98755	0.80967
LPC(20:4)	C28H50O7PN	544.3	0.985498	0.251041	1.0351	0.346397	0.9177	0.95208
LPC(20:5)	C28H48O7PN	542.3	0.113836	0.112962	0.128744	0.111489	0.1644	1.5719
LPC(22:5)	C30H52O7PN	570.3	0.093509	0	0.012197	0	0.26626	30.667
LPC(22:6)	C30H50O7PN	568.3	0.254506	0.119282	0.24258	0.095553	0.22625	1.3989
LPE(16:0)	C21H44O7PN	454.3	0.144902	0.152956	0.079381	0.078359	0.40944	2.7381
LPE(16:1)	C21H42O7PN	452.3	0.0189	0	0.029484	0.016018	0.24295	0.25641
LPE(18:1)	C23H46O7PN	480.3	0.118694	0.125871	0.075892	0.069056	0.11778	2.4061
LPE(18:2)	C23H44O7PN	478.3	0.26914	0.154715	0.147422	0.095235	0.062127	1.8256
LPE(18:3)	C23H42O7PN	476.3	0.01134	0	0.061021	0.052895	0.51853	0.10619
LPE(20:0)	C25H52O7PN	510.3	0.257044	0.213966	0.133814	0.101854	0.22685	3.0734
LPE(20:1)	C25H50O7PN	508.3	0.02268	0	0.051241	0.051522	0.83404	0.39344
LPE(20:2)	C25H48O7PN	506.3	0.03024	0.021383	0.028728	0.013239	0.043241	2.1053
LPE(20:3)	C25H46O7PN	504.3	0.068041	0.084073	0.047881	0.031227	0.42565	1.8947
LPE(20:4)	C25H44O7PN	502.3	0.146666	0.067957	0.119282	0.066038	0.44995	1.3662
LPE(20:5)	C25H42O7PN	500.3	0.098281	0.106916	0.040825	0.021144	0.72287	1.9259
LPE(22:5)	C27H46O7PN	528.3	0.02646	0.02268	0.033148	0.027178	0.55474	0.98246
LPE(22:6)	C27H44O7PN	526.3	0.070309	0.058169	0.046306	0.035447	0.28175	1.898
PA(32:1)	C35H67O8P	664.5	0.024534	0.019949	0.015613	0.009235	0.2128	2.0952
PA(32:2)	C35H65O8P	662.4	0.011152	0	0.044608	0.041727	0.71552	0.33333
PA(32:3)	C35H63O8P	660.4	0.016728	0.015771	0.012267	0.010774	0.71432	1.0909
PA(32:4)	C35H61O8P	658.4	0.022304	0	0.044608	0	0.29581	2
PA(34:1)	C37H71O8P	692.5	0	0	0.039032	0.022304	0.37699	3.858e-16
PA(34:2)	C37H69O8P	690.5	0	0	0.068027	0.07712	0.043008	6.6407e-17
PA(34:3)	C37H67O8P	688.5	0	0	0.039032	0.033456	0.29475	2.8935e-16
PA(34:4)	C37H65O8P	686.4	0	0	0.033456	0.033456	0.29478	3.3757e-16
PA(36:2)	C39H73O8P	718.5	0	0	0.041262	0.02543	0.22828	2.1896e-16
PA(36:3)	C39H71O8P	716.5	0.016728	0	0.04182	0.022104	0.97383	0.4
PA(36:5)	C39H67O8P	712.5	0	0	0.053901	0.032831	0.17385	1.3968e-16
PA(36:6)	C39H65O8P	710.4	0.033456	0	0.033456	0.022304	0.22513	2.6667
PA(38:2)	C41H77O8P	746.5	0.013011	0.012877	0.034253	0.049396	0.34164	0.65116
PA(38:3)	C41H75O8P	744.5	0.016728	0	0.02788	0.022304	0.99332	0.6
PA(38:5)	C41H71O8P	740.5	0.044608	0	0.037173	0.012877	0.791	1.6
PA(38:6)	C41H69O8P	738.5	0.022304	0	0.02549	0.00843	0.53846	0.5
PA(40:5)	C43H75O8P	768.5	0	0	0.018587	0.012877	0.37699	8.1017e-16
PA(40:6)	C43H73O8P	766.5	0	0	0.011949	0.010883	0.1293	5.4011e-16
PA(40:7)	C43H71O8P	764.5	0.105944	0	0.02788	0.015771	0.53298	7.6
PC(28:1)	C36H70O8PN	676.5	0.436747	0.10294	0.472907	0.141523	0.79064	0.92354
PC(30:0)	C38H76O8PN	706.5	0.418313	0.163225	0.693407	0.406353	0.15056	0.60327
PC(30:1)	C38H74O8PN	704.5	0	0	0.070901	0.020054	0.48186	3.1858e-16
PC(32:0)	C40H80O8PN	734.6	2.2986	0.56991	2.70556	0.942693	0.48851	0.84958
PC(32:1)	C40H78O8PN	732.5	1.43715	0.543821	3.85699	2.526	0.021217	0.37261
PC(32:2)	C40H76O8PN	730.5	0.516156	0.418325	0.665047	0.37971	0.59084	0.77612
PC(34:0)	C42H84O8PN	762.6	0.681354	0.309276	0.55433	0.17763	0.59829	1.2938
PC(34:1)	C42H82O8PN	760.6	33.3147	9.46811	44.9226	17.5246	0.21114	0.7416
PC(34:2)	C42H80O8PN	758.6	103.925	49.0724	91.6808	27.1024	0.59796	1.1335
PC(34:3)	C42H78O8PN	756.5	3.25008	1.00536	3.58119	1.45203	0.81329	0.90754
PC(34:4)	C42H76O8PN	754.5	0.262332	0.050134	0.395754	0.135337	0.55721	0.48208
PC(36:0)	C44H88O8PN	790.6	0.215538	0.088782	0.345286	0.239819	0.47924	0.62423
PC(36:1)	C44H86O8PN	788.6	7.81466	2.28085	8.11315	2.7552	0.95392	0.96321
PC(36:2)	C44H84O8PN	786.6	58.0491	22.1172	47.9975	13.7738	0.2848	1.2094
PC(36:3)	C44H82O8PN	784.6	30.3986	12.0043	28.6119	8.69707	0.74655	1.0624
PC(36:4)	C44H80O8PN	782.6	38.399	7.79348	44.7645	12.1387	0.36407	0.8578
PC(36:5)	C44H78O8PN	780.5	3.26001	0.912972	5.64368	4.09086	0.18542	0.57764
PC(36:6)	C44H76O8PN	778.5	0	0	0.288329	0.053685	0.37694	5.2226e-17
PC(38:0)	C46H92O8PN	818.7	1.25069	0.195047	1.66049	0.736833	0.48317	0.7532
PC(38:1)	C46H90O8PN	816.6	2.82326	1.51537	2.46025	0.971497	0.5584	1.1476
PC(38:2)	C46H88O8PN	814.6	0.607618	0.238673	0.587168	0.351028	0.5952	1.0893
PC(38:3)	C46H86O8PN	812.6	7.96638	1.9633	9.81405	3.63962	0.38502	0.81173
PC(38:4)	C46H84O8PN	810.6	22.0664	5.97145	26.0446	6.85441	0.24274	0.84725
PC(38:5)	C46H82O8PN	808.6	10.1622	1.65533	12.5451	3.78688	0.24008	0.81005
PC(38:6)	C46H80O8PN	806.6	11.4242	2.11257	13.9731	6.72818	0.53454	0.81759
PC(40:2)	C48H92O8PN	842.7	0.745874	0.297208	0.824685	0.340003	0.63787	0.95204
PC(40:3)	C48H90O8PN	840.6	0.991189	0.251192	1.36017	0.455172	0.67717	0.76708
PC(40:4)	C48H88O8PN	838.6	0.55586	0.128563	0.878458	0.348298	0.049454	0.63277
PC(40:5)	C48H86O8PN	836.6	1.59243	0.507858	2.28725	0.894153	0.12162	0.69622
PC(40:6)	C48H84O8PN	834.6	4.02006	1.27515	4.77019	2.1759	0.53057	0.84275
PC(40:7)	C48H82O8PN	832.6	1.06209	0.247361	1.01742	0.382707	0.6249	1.0439
PC(40:8)	C48H80O8PN	830.6	0.434857	0.063942	0.434857	0.087259	0.22797	2
PC(42:2)	C50H96O8PN	870.7	0.276512	0	0.340323	0.010027	0.56123	1.625
PC(42:3)	C50H94O8PN	868.7	0.5275	0.107713	0.716469	0.248382	0.67213	0.775
PC(42:4)	C50H92O8PN	866.7	0	0	0.497485	0.136257	0.37695	3.0269e-17
PC(42:5)	C50H90O8PN	864.6	0.333233	0.030081	0.564368	0.223623	0.53592	0.94472
PC(44:12)	C52H80O8PN	878.6	0.262332	0	0.347413	0.120322	0.56196	1.5102
PE(28:0)	C33H66O8PN	636.5	0.01593	0	0.019471	0.008671	0.23123	1.6364
PE(28:1)	C33H64O8PN	634.4	0	0	0.033985	0.011634	0.22813	2.6585e-16
PE(30:0)	C35H70O8PN	664.5	0	0	0.047791	0.031861	0.29476	2.3631e-16
PE(30:1)	C35H68O8PN	662.5	0.01593	0	0.020179	0.009499	0.52889	1.2632
PE(32:0)	C37H74O8PN	692.5	0.031861	0.021241	0.01298	0.00708	0.53655	3.2727
PE(32:1)	C37H72O8PN	690.5	0.042481	0	0.034516	0.025228	0.43134	0.61538
PE(32:2)	C37H70O8PN	688.5	0.01593	0	0.019471	0.008671	0.68797	1.0909
PE(34:0)	C39H78O8PN	720.5	0.019471	0.024527	0.077528	0.149893	0.15214	0.60274
PE(34:1)	C39H76O8PN	718.5	0.122134	0.045885	0.178422	0.151653	0.039666	0.54762
PE(34:2)	C39H74O8PN	716.5	0.254888	0.151565	0.190327	0.151784	0.3314	1.1278
PE(34:3)	C39H72O8PN	714.5	0.043543	0.052889	0.031102	0.032458	0.16458	2
PE(36:0)	C41H82O8PN	748.6	0.047791	0.042481	0.046158	0.029357	0.83343	0.95575
PE(36:1)	C41H80O8PN	746.6	0.175235	0.139284	0.110396	0.07739	0.52402	1.6709
PE(36:2)	C41H78O8PN	744.5	0.837944	1.09954	0.556505	0.297487	0.56879	1.5057
PE(36:3)	C41H76O8PN	742.5	0.457736	0.605154	0.166851	0.104752	0.52898	2.8878
PE(36:4)	C41H74O8PN	740.5	0.295245	0.255595	0.219841	0.133855	0.83264	1.343
PE(36:5)	C41H72O8PN	738.5	0.031861	0.015019	0.030681	0.02401	0.99423	0.92308
PE(36:6)	C41H70O8PN	736.5	0.053102	0	0.026551	0.042602	0.12634	0.66667
PE(38:0)	C43H86O8PN	776.6	0.025489	0.009499	0.05735	0.05928	0.048425	0.88889
PE(38:1)	C43H84O8PN	774.6	0.036109	0.027694	0.027309	0.018959	0.16642	1.8889
PE(38:2)	C43H82O8PN	772.6	0.026551	0.030039	0.022689	0.029764	0.57743	0.85106
PE(38:3)	C43H80O8PN	770.6	0.148685	0.140092	0.128562	0.086562	0.63933	1.2174
PE(38:4)	C43H78O8PN	768.5	0.827324	0.535121	0.619165	0.260818	0.34023	1.3362
PE(38:5)	C43H76O8PN	766.5	0.258074	0.178092	0.247454	0.169071	0.89425	1.0429
PE(38:6)	C43H74O8PN	764.5	0.331354	0.266399	0.32392	0.162624	0.7832	1.023
PE(40:3)	C45H84O8PN	798.6	0.01062	0	0.031861	0.026868	0.70767	0.44444
PE(40:4)	C45H82O8PN	796.6	0.026551	0.01062	0.072825	0.063293	0.71944	0.41667
PE(40:5)	C45H80O8PN	794.6	0.100893	0.053102	0.111513	0.086863	0.04593	0.72381
PE(40:6)	C45H78O8PN	792.5	0.267632	0.102529	0.233647	0.116544	0.41783	1.1455
PE(40:7)	C45H76O8PN	790.5	0.132754	0.060078	0.064784	0.093287	0.75704	1.6393
PE(40:8)	C45H74O8PN	788.5	0.017701	0.012263	0.053102	0.024527	0.75272	0.4
PE(42:10)	C47H74O8PN	812.5	0.021241	0	0.120364	0.119905	0.65	0.11765
PE(42:2)	C47H90O8PN	828.6	0.038941	0.024527	0.10772	0.117534	0.34425	0.61972
PE(42:3)	C47H88O8PN	826.6	0	0	0.13594	0.16494	0.22831	6.6463e-17
PE(42:4)	C47H86O8PN	824.6	0.031861	0	0.074342	0.11037	0.79339	0.57143
PE(42:5)	C47H84O8PN	822.6	0.021241	0	0.049562	0.049053	0.23663	1.1429
PE(42:6)	C47H82O8PN	820.6	0.021241	0	0.054282	0.062028	0.32104	0.17391
PE(42:7)	C47H80O8PN	818.6	0.093813	0.100379	0.037171	0.020026	0.67879	3.0286
PE(42:8)	C47H78O8PN	816.5	0.053102	0.045058	0.063722	0	0.032566	6.6667
PE(42:9)	C47H76O8PN	814.5	0.021241	0	0.045749	0.033412	0.31466	0.28571
PE(44:11)	C49H76O8PN	838.5	0	0	0.026551	0.017771	0.17372	2.8358e-16
PE(44:12)	C49H74O8PN	836.5	0.021241	0.021241	0.081423	0.113725	0.050299	0.69565
PE(44:2)	C49H94O8PN	856.7	0	0	0.028068	0.016712	0.12924	2.2993e-16
PE(44:3)	C49H92O8PN	854.7	0	0	0.047791	0.05752	0.29495	2.3631e-16
PE(44:4)	C49H90O8PN	852.6	0.01593	0	0.076112	0.0607	0.64887	0.13953
PE(44:5)	C49H88O8PN	850.6	0.037171	0.015019	0.026551	0.026014	0.50438	2.24
PE(44:6)	C49H86O8PN	848.6	0.100893	0	0.040711	0.028232	0.69251	1.6522
PE(44:7)	C49H84O8PN	846.6	0.01593	0	0.053692	0.034866	0.81532	0.26374
PE(44:8)	C49H82O8PN	844.6	0.037171	0	0.01593	0	0.54263	4.6667
PE(44:9)	C49H80O8PN	842.6	0.047791	0.045058	0.047791	0.012263	0.37584	2
PE-Cer(16:0)	C36H73O6PN2	661.5	0.056642	0.044216	0.030895	0.019843	0.82394	2
PE-Cer(16:1)	C36H71O6PN2	659.5	0.021241	0	0.042481	0.030039	0.98942	0.5
PE-Cer(18:0)	C38H77O6PN2	689.5	0.01593	0	0.021241	0.01062	0.99563	0.75
PE-Cer(24:0)	C44H89O6PN2	773.6	0.058412	0	0.01593	0	0.53476	7.3333
PI(34:1)	C43H81O13P	854.5	0.304283	0.170264	0.289721	0.174892	0.37732	1.2356
PI(34:2)	C43H79O13P	852.5	0.223172	0.087814	0.336584	0.247004	0.65304	0.69795
PI(34:3)	C43H77O13P	850.5	0.038289	0.028647	0.061732	0.077646	0.23296	1.2405
PI(34:4)	C43H75O13P	848.5	0	0	0.046885	0.039783	0.48194	4.8177e-16
PI(36:1)	C45H85O13P	882.6	0.314129	0.313673	0.266723	0.239245	0.57702	1.0469
PI(36:2)	C45H83O13P	880.6	1.3245	0.80982	0.842052	0.410816	0.14421	1.5729
PI(36:3)	C45H81O13P	878.5	0.343666	0.239673	0.183961	0.136001	0.50263	1.9665
PI(36:4)	C45H79O13P	876.5	0.425246	0.161	0.237015	0.164279	0.50354	1.8886
PI(36:5)	C45H77O13P	874.5	0.046885	0.006631	0.04876	0.023825	0.70623	0.76923
PI(36:6)	C45H75O13P	872.5	0.076422	0.046697	0.025787	0.013261	0.0056816	8.4675
PI(38:0)	C47H91O13P	912.6	0.091425	0.071413	0.089081	0.114488	0.11023	2.0526
PI(38:1)	C47H89O13P	910.6	0.067202	0.027069	0.079704	0.073536	0.14179	2.0235
PI(38:2)	C47H87O13P	908.6	0.058606	0.016241	0.059459	0.029191	0.84438	1.0753
PI(38:3)	C47H85O13P	906.6	0.231611	0.150675	0.471662	0.304603	0.080285	0.49105
PI(38:4)	C47H83O13P	904.6	2.37425	0.737164	2.00949	0.905449	0.35127	1.1815
PI(38:5)	C47H81O13P	902.5	0.296312	0.158524	0.23277	0.156213	0.34952	1.4976
PI(38:6)	C47H79O13P	900.5	0.082986	0.072209	0.047065	0.033625	0.11388	2.7126
PI(40:0)	C49H95O13P	940.7	0.044541	0	0.105491	0.017543	0.65723	0.28148
PI(40:1)	C49H93O13P	938.6	0.080642	0.047165	0.065639	0.056485	0.2066	1.6381
PI(40:2)	C49H91O13P	936.6	0.070327	0.034665	0.075641	0.057418	0.81654	0.99174
PI(40:4)	C49H87O13P	932.6	0.014065	0.009377	0.03859	0.028271	0.79767	0.33645
PI(40:5)	C49H85O13P	930.6	0.044541	0.029028	0.084146	0.05462	0.23893	0.44575
PI(40:6)	C49H83O13P	928.6	0.068452	0.044181	0.129194	0.109769	0.51281	0.58871
PI(40:7)	C49H81O13P	926.5	0.014065	0	0.065639	0.078484	0.23774	0.085714
PI(40:8)	C49H79O13P	924.5	0.049229	0.059675	0.051104	0.031891	0.69006	0.77064
PI(42:10)	C51H79O13P	948.5	0.042196	0.024809	0.037934	0.026642	0.84278	1.2135
PI(42:2)	C51H95O13P	964.7	0.009377	0	0.049698	0.020281	0.22919	0.075472
PI(42:3)	C51H93O13P	962.6	0.01641	0.018754	0.046103	0.02475	0.052603	0.94915
PI(42:6)	C51H87O13P	956.6	0.037508	0.032483	0.045009	0.049381	0.24524	1.3333
PI(42:7)	C51H85O13P	954.6	0.030475	0	0.018419	0.010434	0.81885	1.8909
PI(42:8)	C51H83O13P	952.6	0.070327	0.072936	0.035632	0.027887	0.7219	1.5789
PI(42:9)	C51H81O13P	950.5	0.098458	0.092827	0.02941	0.029136	0.60745	2.4348
PI(44:10)	C53H83O13P	976.6	0.039852	0	0.02877	0.032971	0.1872	0.5037
PI(44:11)	C53H81O13P	974.5	0.014065	0.006631	0.023442	0.027557	0.43698	0.4
PI(44:12)	C53H79O13P	972.5	0.023442	0.020792	0.026724	0.028459	0.2417	1.4035
PI(44:2)	C53H99O13P	992.7	0.004688	0	0.013284	0.02133	0.45179	0.47059
PI(44:3)	C53H97O13P	990.7	0.009377	0	0.020094	0.011393	0.53018	0.26667
PI(44:4)	C53H95O13P	988.7	0.011721	0.005414	0.019719	0.022471	0.78147	0.55944
PI(44:5)	C53H93O13P	986.6	0.037508	0	0.037508	0.062903	0.8406	0.8
PI(44:6)	C53H91O13P	984.6	0.011721	0.006631	0.011721	0.015938	0.036807	2
PI(44:7)	C53H89O13P	982.6	0.004688	0	0.028131	0.023494	0.23122	0.066667
PI(44:8)	C53H87O13P	980.6	0	0	0.012503	0.005414	0.37696	1.2044e-15
PI(44:9)	C53H85O13P	978.6	0.035164	0.024809	0.011721	0.008841	0.214	4.8
PS(32:0)	C38H74O10PN	736.5	0	0	0.009966	0.017261	0.60111	1.511e-15
PS(32:1)	C38H72O10PN	734.5	0.029897	0	0.05232	0.01384	0.41873	0.28571
PS(34:0)	C40H78O10PN	764.5	0.014949	0	0.024914	0.017261	0.037633	2.4
PS(34:1)	C40H76O10PN	762.5	0.014949	0	0.031558	0.02172	0.3213	0.21053
PS(34:2)	C40H74O10PN	760.5	0.059794	0.051783	0.057076	0.020947	0.85381	1.1429
PS(34:3)	C40H72O10PN	758.5	0.059794	0.029897	0.067268	0.030946	0.44529	1.3333
PS(34:4)	C40H70O10PN	756.5	0.022423	0	0.064279	0.077962	0.54078	0.55814
PS(36:0)	C42H82O10PN	792.6	0.074743	0.02114	0.112793	0.089782	0.065135	1.2048
PS(36:1)	C42H80O10PN	790.6	0.219743	0.244352	0.123613	0.101781	0.1264	2.7349
PS(36:2)	C42H78O10PN	788.5	0.05232	0	0.061289	0.034666	0.70319	1.0244
PS(36:3)	C42H76O10PN	786.5	0.039863	0.017261	0.05232	0.026501	0.44891	1.1429
PS(36:4)	C42H74O10PN	784.5	0.082217	0.051783	0.098315	0.094239	0.8456	0.77193
PS(36:5)	C42H72O10PN	782.5	0.179382	0.101752	0.079227	0.057712	0.075189	1.8113
PS(36:6)	C42H70O10PN	780.5	0.014949	0	0.056804	0.034088	0.16333	0.63158
PS(38:0)	C44H86O10PN	820.6	0.059794	0.042281	0.059794	0.056374	0.70703	0.8
PS(38:1)	C44H84O10PN	818.6	0.029897	0.02114	0.080722	0.097796	0.54255	0.59259
PS(38:2)	C44H82O10PN	816.6	0.13952	0.104995	0.059794	0.03955	0.54089	3.1111
PS(38:3)	C44H80O10PN	814.6	0	0	0.050825	0.080222	0.22834	1.7777e-16
PS(38:4)	C44H78O10PN	812.5	0.184365	0.150478	0.085294	0.065109	0.25646	1.5258
PS(38:5)	C44H76O10PN	810.5	0.082217	0.061634	0.0872	0.081087	0.42333	1.2571
PS(38:6)	C44H74O10PN	808.5	0.35129	0	0.071345	0.058697	0.19062	1.7905
PS(38:7)	C44H72O10PN	806.5	0.028402	0.01337	0.102771	0.066152	0.37476	0.34545
PS(40:1)	C46H88O10PN	846.6	0.007474	0	0.059794	0.051059	0.96612	0.125
PS(40:2)	C46H86O10PN	844.6	0.029897	0.029897	0.04271	0.041774	0.37381	1.2
PS(40:3)	C46H84O10PN	842.6	0.022423	0	0.040361	0.026741	0.53588	0.88889
PS(40:5)	C46H80O10PN	838.6	0.074743	0.02114	0.044846	0.025014	0.66582	2.2222
PS(40:6)	C46H78O10PN	836.5	0.127062	0.02114	0.022423	0	0.096617	22.667
PS(40:7)	C46H76O10PN	834.5	0	0	0.127062	0.09555	0.093442	4.4442e-17
PS(40:8)	C46H74O10PN	832.5	0.029897	0.014949	0.067268	0.032292	0.26844	0.71111
PS(42:10)	C48H74O10PN	856.5	0.127062	0	0.080858	0.055714	0.18163	0.57143
PS(42:11)	C48H72O10PN	854.5	0.029897	0	0.044846	0.017261	0.99298	0.66667
PS(42:5)	C48H84O10PN	866.6	0.089691	0	0.05232	0.01384	0.43395	0.85714
PS(42:6)	C48H82O10PN	864.6	0.107131	0.062236	0.044846	0.028624	0.071735	7.1667
PS(42:7)	C48H80O10PN	862.6	0.171908	0.177714	0.144311	0.199983	0.52223	1.4661
PS(42:8)	C48H78O10PN	860.5	0.074743	0	0.062784	0.054947	0.25027	0.47619
PS(42:9)	C48H76O10PN	858.5	0.074743	0	0.06976	0.066629	0.68231	0.71429
PS(44:11)	C50H76O10PN	882.5	0.064777	0.062236	0.080722	0.072961	0.7139	0.96296
PS(44:12)	C50H74O10PN	880.5	0.127062	0.084562	0.071539	0.099799	0.80092	2.0299
PS(44:2)	C50H94O10PN	900.7	0.119588	0.106404	0.152807	0.198001	0.17911	1.3913
PS(44:3)	C50H92O10PN	898.6	0.014949	0	0.053388	0.0226	0.52181	0.16
PS(44:4)	C50H90O10PN	896.6	0.134537	0	0.014949	0	0.51946	18
PS(44:5)	C50H88O10PN	894.6	0.044846	0.02114	0.119588	0	0.034134	3
PS(44:6)	C50H86O10PN	892.6	0.007474	0	0.041642	0.060852	0.52735	0.10256
PS(44:7)	C50H84O10PN	890.6	4.52e-18	0	0.033634	0.04642	0.29269	2.0147e-16
PS(44:8)	C50H82O10PN	888.6	0.037371	0	0.007474	0	0.27038	20
PS(44:9)	C50H80O10PN	886.6	0.029897	0	0.071753	0.045341	0.81088	0.33333
SM(16:0)	C39H79N2O6P	703.6	17.6867	3.0141	17.6405	4.97129	0.81186	1.0026
SM(16:1)	C39H77N2O6P	701.5	2.70347	0.836354	2.62677	0.853796	0.78854	1.0292
SM(18:0)	C41H83N2O6P	731.6	3.45821	0.488613	3.385	1.11769	0.68032	1.0216
SM(18:1)	C41H81N2O6P	729.6	1.78575	0.27681	1.75438	0.650013	0.6796	1.0179
SM(22:0)	C45H91N2O6P	787.7	1.14605	1.1319	2.1117	1.37594	0.031184	0.43417
SM(22:1)	C45H89N2O6P	785.6	2.87341	1.01416	2.46118	1.08135	0.37413	1.1675
SM(24:0)	C47H95N2O6P	815.7	3.16363	0.773253	3.97763	1.34498	0.34287	0.79535
SM(24:1)	C47H93N2O6P	813.7	8.87996	2.10084	8.79803	2.55701	0.83028	1.0093
TAG(48:0)	C51H102O6N	824.768	0.112589	0.127192	0.251143	0.290795	0.092988	0.44831
TAG(48:1)	C51H100O6N	822.753	0.166667	0.128963	0.307359	0.269082	0.25154	0.54225
TAG(48:1)	C51H100O6N	822.753	0.149881	0.12632	0.21306	0.189702	0.58032	0.70347
TAG(50:0)	C53H106O6N	852.799	0.250589	0.423552	0.386926	0.470238	0.18076	0.64764
TAG(50:1)	C53H104O6N	850.784	1.76069	1.45196	2.39334	1.83666	0.53638	0.73566
TAG(50:2)	C53H102O6N	848.768	1.38719	0.751163	2.0792	1.36659	0.50012	0.66718
TAG(50:2)	C53H102O6N	848.768	0.926466	0.816838	0.897819	0.665603	0.92534	1.0319
TAG(50:3)	C53H100O6N	846.753	0.91276	0.463538	0.962001	0.65442	0.87393	0.94881
TAG(50:3)	C53H100O6N	846.753	0	0	0.018229	0.020941	0.48209	1.2391e-15
TAG(52:0)	C55H110O6N	880.831	0.1096	0.19462	0.112858	0.183519	0.75837	1.0222
TAG(52:1)	C55H108O6N	878.815	0.792388	0.809173	1.05459	0.804	0.036145	0.60109
TAG(52:2)	C55H106O6N	876.799	13.3642	7.62474	14.4001	8.1688	0.94257	0.92806
TAG(52:2)	C55H106O6N	876.799	0.418603	0.453305	0.397806	0.292987	0.040045	0.84182
TAG(52:2)	C55H106O6N	876.799	0.373596	0.193552	0.326106	0.196388	0.51819	1.1456
TAG(52:3)	C55H104O6N	874.784	7.70421	4.51817	6.37974	3.71011	0.47083	1.2076
TAG(52:3)	C55H104O6N	874.784	0.736808	0.345605	0.900734	0.646911	0.9524	0.81801
TAG(52:3)	C55H104O6N	874.784	0.214277	0.227781	0.15028	0.128443	0.17533	2.5348
TAG(52:4)	C55H102O6N	872.768	3.51105	2.48101	2.45692	1.59989	0.31815	1.429
TAG(52:4)	C55H102O6N	872.768	1.00131	0.455478	0.948598	0.68716	0.56693	1.0556
TAG(52:4)	C55H102O6N	872.768	0.080318	0.070962	0.126828	0.123657	0.70201	0.66661
TAG(52:5)	C55H100O6N	870.8	0.02263	0.022406	0.045868	0.046416	0.18278	0.34826
TAG(52:6)	C55H98O6N	868.7	0.023605	0.016054	0.056341	0.059609	0.76575	0.44101
TAG(54:0)	C57H114O6N	908.862	0.040098	0.04501	0.051496	0.069129	0.36396	0.58399
TAG(54:1)	C57H112O6N	906.846	0.316409	0.426456	0.170431	0.217508	0.033892	1.1725
TAG(54:2)	C57H110O6N	904.831	0.982524	1.15963	0.771121	0.574784	0.98902	1.2741
TAG(54:2)	C57H110O6N	904.831	0.078699	0.011179	0.027622	0.00165	0.10179	11.397
TAG(54:3)	C57H108O6N	902.815	2.88496	1.93364	2.07128	1.23931	0.32739	1.3928
TAG(54:3)	C57H108O6N	902.815	1.21695	0.88046	0.883438	0.612489	0.29512	1.3775
TAG(54:3)	C57H108O6N	902.815	0.087292	0.0861	0.167996	0.146206	0.31041	0.51961
TAG(54:4)	C57H106O6N	900.799	3.9887	2.36845	2.33856	1.5678	0.10094	1.7056
TAG(54:4)	C57H106O6N	900.799	0.239116	0.063884	0.194153	0.177123	0.22617	1.9705
TAG(54:4)	C57H106O6N	900.799	0.11883	0.064165	0.185998	0.161922	0.64086	0.63888
TAG(54:5)	C57H104O6N	898.784	2.0348	1.28081	0.988885	0.79391	0.045648	2.0577
TAG(54:5)	C57H104O6N	898.784	0.658192	0.390682	0.806264	0.411481	0.36247	0.81635
TAG(54:6)	C57H102O6N	896.768	0.532789	0.188657	0.74916	0.409136	0.53783	0.71118
TAG(54:6)	C57H102O6N	896.8	0.171287	0.111308	0.236703	0.167918	0.63412	0.72364
TAG(54:6)	C57H102O6N	896.768	0.03287	0.026898	0.12096	0.104373	0.023482	0.17163
TAG(54:7)	C57H100O6N	894.753	0.020184	0.00799	0.12294	0.080246	0.41239	0.20523
TAG(56:3)	C59H112O6N	930.846	0.107468	0.117353	0.134001	0.118968	0.25593	1.0693
TAG(56:4)	C59H110O6N	928.831	0.148644	0.086006	0.094351	0.090268	0.94481	1.5754
TAG(56:5)	C59H108O6N	926.815	0.13589	0.072128	0.208181	0.144354	0.39165	0.65275
TAG(56:6)	C59H106O6N	924.799	0.55281	0.092624	0.516963	0.304501	0.42138	1.0693
TAG(56:6)	C59H106O6N	924.799	0.013269	0.001399	0.051498	0.031125	0.63846	0.22086
TAG(56:7)	C59H104O6N	922.784	0.275761	0.125658	0.514216	0.285059	0.3677	0.53627
TAG(54:4)	C57H106O6N	900.799	3.9887	2.36845	2.33856	1.5678	0.911443	1.63384
TAG(54:4)	C57H106O6N	900.799	0.239116	0.063884	0.194153	0.177123	1	4.34355
TAG(54:4)	C57H106O6N	900.799	0.11883	0.064165	0.185998	0.161922	1	7.70699
TAG(54:5)	C57H104O6N	898.784	2.0348	1.28081	0.988885	0.79391	1	1.34596
TAG(54:5)	C57H104O6N	898.784	0.658192	0.390682	0.806264	0.411481	1	3.83528
TAG(54:6)	C57H102O6N	896.768	0.532789	0.188657	0.74916	0.409136	1	7.26555
TAG(54:6)	C57H102O6N	896.8	0.171287	0.111308	0.236703	0.167918	1	6.40373
TAG(54:6)	C57H102O6N	896.768	0.03287	0.026898	0.12096	0.104373	1	2.42466
TAG(54:7)	C57H100O6N	894.753	0.020184	0.00799	0.12294	0.080246	1	4.33689
TAG(56:3)	C59H112O6N	930.846	0.107468	0.117353	0.134001	0.118968	1	3.96601
TAG(56:4)	C59H110O6N	928.831	0.148644	0.086006	0.094351	0.090268	1	5.35781
TAG(56:5)	C59H108O6N	926.815	0.13589	0.072128	0.208181	0.144354	1	5.83841
TAG(56:6)	C59H106O6N	924.799	0.55281	0.092624	0.516963	0.304501	0.111172	12.3826
TAG(56:6)	C59H106O6N	924.799	0.013269	0.001399	0.051498	0.031125	1	6.99028
TAG(56:7)	C59H104O6N	922.784	0.275761	0.125658	0.514216	0.285059	1	12.7563

## Sheet: Sheet1
lipid Species	Formula	analyzed ion	Mean	SD	Mean	SD	value	Fold
C14:0 CE	C41H76NO2	614.586	0.263357	0.086948	0.515584	0.261683	0.73506	0.53768
C16:0 CE	C43H80NO2	642.617	6.98166	1.34964	8.21521	2.59284	0.45244	0.84985
C16:1 CE	C43H78NO2	640.601	2.20842	0.899277	6.42793	4.43523	0.0077371	0.34357
C18:0 CE	C45H84NO2	670.648	0.343876	0.110795	0.485669	0.188926	0.083631	0.70805
C18:1 CE	C45H82NO2	668.633	19.8954	4.46832	24.1422	8.21898	0.42329	0.8241
C18:2 CE	C45H80NO2	666.617	118.34	33.0176	112.25	33.4981	0.66501	1.0543
C18:3 CE	C45H78NO2	664.601	3.42308	1.10319	4.78636	2.3303	0.29564	0.71517
C19:0 CE	C46H86NO2	684.664	0.298236	0.083438	0.352104	0.140341	0.65355	0.84701
C19:1 CE	C46H84NO2	682.648	0.071805	0.029919	0.119277	0.052314	0.98476	0.602
C20:0 CE	C47H88NO2	698.679	0.018914	0.014561	0.03755	0.017403	0.47786	0.67161
C20:2 CE	C47H84NO2	694.648	0.048839	0.053716	0.041289	0.031757	0.46301	1.7743
C20:3 CE	C47H82NO2	692.633	1.19589	0.267721	1.8213	0.792781	0.11736	0.65661
C20:4 CE	C47H80NO2	690.617	12.7298	3.05474	16.1269	4.49043	0.13719	0.78935
C20:5 CE	C47H78NO2	688.601	1.33323	0.641621	2.37456	2.07239	0.22309	0.56146
C22:5 CE	C49H82NO2	716.633	0.09904	0.043205	0.143604	0.060005	0.15021	0.68968
C22:6 CE	C49H80NO2	714.617	0.908174	0.259949	1.0869	0.54144	0.63032	0.83556
DSM(16:0)	C39H81N2O6P	705.6	0.616167	0.226126	0.702448	0.284646	0.73587	0.87717
DSM(18:0)	C41H85N2O6P	733.6	0.113298	0.061626	0.119835	0.107625	0.99076	0.94545
DSM(22:0)	C45H93N2O6P	789.7	0.37766	0.131981	0.36023	0.317985	0.54276	0.83871
DSM(24:0)	C47H97N2O6P	817.7	0.122013	0.123252	0.081342	0.026625	0.22684	4
ePC(32:0)	C40H82O7PN	720.6	0.414059	0.073272	0.450032	0.146592	0.63512	0.96849
ePC(32:1)	C40H80O7PN	718.6	0.518992	0.065444	0.493468	0.186856	0.53856	1.0517
ePC(34:0)	C42H86O7PN	748.6	0.179615	0.11549	0.189406	0.089788	0.68215	0.81283
ePC(34:1)	C42H84O7PN	746.6	1.40099	0.318879	1.50238	0.399712	0.69507	0.93252
ePC(34:2)	C42H82O7PN	744.6	2.09086	0.942812	1.53145	0.507696	0.13793	1.3653
ePC(34:3)	C42H80O7PN	742.6	1.35633	0.574915	1.04082	0.354257	0.14956	1.3031
ePC(36:0)	C44H90O7PN	776.6	0.198521	0	0.177251	0.170456	0.55061	2.24
ePC(36:1)	C44H88O7PN	774.6	1.03586	0.296157	1.14717	0.330711	0.57152	0.90297
ePC(36:2)	C44H86O7PN	772.6	3.01894	1.24545	2.23762	0.628068	0.098729	1.3492
ePC(36:3)	C44H84O7PN	770.6	1.35491	0.512979	1.11456	0.325908	0.2702	1.2156
ePC(36:4)	C44H82O7PN	768.6	2.59709	0.303236	2.88211	0.867869	0.67823	0.90111
ePC(36:5)	C44H80O7PN	766.6	1.48891	0.29026	1.85263	0.760905	0.4771	0.80367
ePC(38:0)	C46H94O7PN	804.7	0.251697	0.042343	0.310872	0.200576	0.54221	0.99649
ePC(38:1)	C46H92O7PN	802.7	0.811102	0.151203	0.82767	0.295531	0.62085	1.0316
ePC(38:2)	C46H90O7PN	800.6	1.16277	0.283602	0.863568	0.288115	0.075274	1.3465
ePC(38:3)	C46H88O7PN	798.6	0.5984	0.085317	0.623216	0.273437	0.83167	0.96018
ePC(38:4)	C46H86O7PN	796.6	2.27165	0.187424	2.49853	0.727462	0.68782	0.90919
ePC(38:5)	C46H84O7PN	794.6	2.85587	0.448369	3.26001	0.832841	0.39981	0.87603
ePC(38:6)	C46H82O7PN	792.6	1.13512	0.163656	1.17199	0.505157	0.8257	0.96854
ePC(40:2)	C48H94O7PN	828.7	0.255242	0	0.293056	0.118073	0.79729	1.1613
ePC(40:4)	C48H90O7PN	824.6	0.345049	0.128667	0.39468	0.125357	0.99331	0.87425
ePC(40:5)	C48H88O7PN	822.6	0.482124	0.153053	0.593062	0.160448	0.39467	0.9564
ePC(40:6)	C48H86O7PN	820.6	0.687735	0.226216	0.580675	0.202557	0.32427	1.1844
ePE(32:1)	C37H74O7PN	676.5	0	0	0.025489	0.009499	0.22812	3.5447e-16
ePE(32:2)	C37H72O7PN	674.5	0.01062	0	0.021241	0.015019	0.011796	3
ePE(32:3)	C37H70O7PN	672.5	0	0	0.079652	0.090116	0.48206	2.8358e-16
ePE(34:0)	C39H80O7PN	706.6	0.028321	0.049053	0.00531	0.01062	0.25691	16
ePE(34:1)	C39H78O7PN	704.6	0.019471	0.024527	0.01239	0.010969	0.22399	3.1429
ePE(34:2)	C39H76O7PN	702.5	0.037171	0.026014	0.037171	0.040052	0.040982	2
ePE(34:3)	C39H74O7PN	700.5	0	0	0.042481	0.03679	0.37702	3.5447e-16
ePE(34:4)	C39H72O7PN	698.5	0	0	0.008496	0.011634	0.46845	1.0634e-15
ePE(36:0)	C41H84O7PN	734.6	0.01062	0	0.025792	0.023634	0.53056	0.23529
ePE(36:1)	C41H82O7PN	732.6	0.01593	0	0.042481	0.031861	0.38621	0.75
ePE(36:2)	C41H80O7PN	730.6	0	0	0.093813	0.012263	0.37694	1.6051e-16
ePE(36:3)	C41H78O7PN	728.6	0.026551	0.03679	0.045431	0.060493	0.59247	0.77922
ePE(36:4)	C41H76O7PN	726.5	0.048854	0.017771	0.122892	0.131578	0.18415	0.5679
ePE(36:5)	C41H74O7PN	724.5	0.053102	0.045058	0.042481	0.022707	0.99595	1.25
ePE(38:0)	C43H88O7PN	762.6	0.042481	0.030039	0.052477	0.051548	0.66893	0.95238
ePE(38:1)	C43H86O7PN	760.6	0.01593	0.015019	0.032344	0.034369	0.55592	0.35821
ePE(38:2)	C43H84O7PN	758.6	0.01062	0	0.01593	0.01062	0.083077	2
ePE(38:3)	C43H82O7PN	756.6	0.042481	0.030039	0.109743	0.129144	0.70096	0.51613
ePE(38:4)	C43H80O7PN	754.6	0.033985	0.028497	0.073162	0.040052	0.578	0.51613
ePE(38:5)	C43H78O7PN	752.6	0.074342	0.031861	0.040919	0.028334	0.86068	1.7099
ePE(38:6)	C43H76O7PN	750.5	0.047791	0	0.055377	0.05309	0.044306	0.24658
ePE(40:2)	C45H88O7PN	786.6	0.021241	0	0.025489	0.009499	0.82139	0.66667
ePE(40:3)	C45H86O7PN	784.6	0.031861	0.031861	0.129214	0.178135	0.0029597	1.3151
ePE(40:4)	C45H84O7PN	782.6	0.033631	0.032446	0.04324	0.034531	0.66888	0.66667
ePE(40:5)	C45H82O7PN	780.6	0.042481	0.017343	0.047791	0.029498	0.11914	1.7778
ePE(40:6)	C45H80O7PN	778.6	0.00531	0	0.051332	0.089584	0.11153	0.034483
ePS(34:1)	C40H78O9PN	748.5	0.179382	0	0.029897	0	0.96383	6
ePS(34:2)	C40H76O9PN	746.5	0.064777	0.062236	0.050825	0.039361	0.69786	1.5294
ePS(36:0)	C42H84O9PN	778.6	0.062286	0.017261	0.060862	0.041262	0.32148	1.7544
ePS(36:1)	C42H82O9PN	776.6	0.022423	0	0.082217	0.104792	0.4154	0.13636
ePS(36:2)	C42H80O9PN	774.6	0	0	0.10464	0.063421	0.48189	2.1586e-16
ePS(36:3)	C42H78O9PN	772.5	0.037371	0	0.007474	0	0.027858	40
ePS(38:1)	C44H86O9PN	804.6	0.044846	0.02114	0.064777	0.034951	0.69259	0.92308
ePS(38:2)	C44H84O9PN	802.6	0.039863	0.017261	0.142011	0.089275	0.090882	0.84211
ePS(38:3)	C44H82O9PN	800.6	0.067268	0.028624	0.089691	0.050027	0.044471	2
ePS(38:4)	C44H80O9PN	798.6	0.022423	0	0.05232	0.042281	0.5694	0.85714
ePS(38:5)	C44H78O9PN	796.5	0.029897	0	0.067268	0.044846	0.38359	0.88889
ePS(40:2)	C46H88O9PN	830.6	0.029897	0	0.049828	0.025892	0.58317	0.8
ePS(40:3)	C46H86O9PN	828.6	0.059794	0	0.089691	0.034522	0.99311	0.66667
ePS(40:4)	C46H84O9PN	826.6	0.05232	0.063421	0.121083	0.144003	0.54666	0.69136
ePS(40:5)	C46H82O9PN	824.6	0.044846	0.017261	0.13952	0.12917	0.049556	0.85714
LPC(16:0)	C24H50O7PN	496.3	12.6602	3.46407	10.5656	3.59439	0.26515	1.1982
LPC(16:1)	C24H48O7PN	494.3	0.390296	0.104763	0.430952	0.245187	0.8517	0.90566
LPC(18:0)	C26H54O7PN	524.4	4.72746	1.50431	3.36549	1.30458	0.086111	1.4047
LPC(18:1)	C26H52O7PN	522.3	3.42078	1.51347	2.90283	1.0287	0.42011	1.1784
LPC(18:2)	C26H50O7PN	520.3	7.24894	5.44137	4.24935	1.48002	0.075816	1.7059
LPC(18:3)	C26H48O7PN	518.3	0.106518	0.067445	0.110727	0.059327	0.38234	1.1317
LPC(20:0)	C28H58O7PN	552.4	0.081312	0.057496	0.03659	0.027773	0.35015	4.4444
LPC(20:1)	C28H56O7PN	550.4	0.097574	0.068995	0.089443	0.011499	0.11068	4.3636
LPC(20:2)	C28H54O7PN	548.4	0.134164	0.034498	0.079279	0.070853	0.97245	1.6923
LPC(20:3)	C28H52O7PN	546.3	0.272394	0.131698	0.336427	0.136542	0.98755	0.80967
LPC(20:4)	C28H50O7PN	544.3	0.985498	0.251041	1.0351	0.346397	0.9177	0.95208
LPC(20:5)	C28H48O7PN	542.3	0.113836	0.112962	0.128744	0.111489	0.1644	1.5719
LPC(22:5)	C30H52O7PN	570.3	0.093509	0	0.012197	0	0.26626	30.667
LPC(22:6)	C30H50O7PN	568.3	0.254506	0.119282	0.24258	0.095553	0.22625	1.3989
LPE(16:0)	C21H44O7PN	454.3	0.144902	0.152956	0.079381	0.078359	0.40944	2.7381
LPE(16:1)	C21H42O7PN	452.3	0.0189	0	0.029484	0.016018	0.24295	0.25641
LPE(18:1)	C23H46O7PN	480.3	0.118694	0.125871	0.075892	0.069056	0.11778	2.4061
LPE(18:2)	C23H44O7PN	478.3	0.26914	0.154715	0.147422	0.095235	0.062127	1.8256
LPE(18:3)	C23H42O7PN	476.3	0.01134	0	0.061021	0.052895	0.51853	0.10619
LPE(20:0)	C25H52O7PN	510.3	0.257044	0.213966	0.133814	0.101854	0.22685	3.0734
LPE(20:1)	C25H50O7PN	508.3	0.02268	0	0.051241	0.051522	0.83404	0.39344
LPE(20:2)	C25H48O7PN	506.3	0.03024	0.021383	0.028728	0.013239	0.043241	2.1053
LPE(20:3)	C25H46O7PN	504.3	0.068041	0.084073	0.047881	0.031227	0.42565	1.8947
LPE(20:4)	C25H44O7PN	502.3	0.146666	0.067957	0.119282	0.066038	0.44995	1.3662
LPE(20:5)	C25H42O7PN	500.3	0.098281	0.106916	0.040825	0.021144	0.72287	1.9259
LPE(22:5)	C27H46O7PN	528.3	0.02646	0.02268	0.033148	0.027178	0.55474	0.98246
LPE(22:6)	C27H44O7PN	526.3	0.070309	0.058169	0.046306	0.035447	0.28175	1.898
PA(32:1)	C35H67O8P	664.5	0.024534	0.019949	0.015613	0.009235	0.2128	2.0952
PA(32:2)	C35H65O8P	662.4	0.011152	0	0.044608	0.041727	0.71552	0.33333
PA(32:3)	C35H63O8P	660.4	0.016728	0.015771	0.012267	0.010774	0.71432	1.0909
PA(32:4)	C35H61O8P	658.4	0.022304	0	0.044608	0	0.29581	2
PA(34:1)	C37H71O8P	692.5	0	0	0.039032	0.022304	0.37699	3.858e-16
PA(34:2)	C37H69O8P	690.5	0	0	0.068027	0.07712	0.043008	6.6407e-17
PA(34:3)	C37H67O8P	688.5	0	0	0.039032	0.033456	0.29475	2.8935e-16
PA(34:4)	C37H65O8P	686.4	0	0	0.033456	0.033456	0.29478	3.3757e-16
PA(36:2)	C39H73O8P	718.5	0	0	0.041262	0.02543	0.22828	2.1896e-16
PA(36:3)	C39H71O8P	716.5	0.016728	0	0.04182	0.022104	0.97383	0.4
PA(36:5)	C39H67O8P	712.5	0	0	0.053901	0.032831	0.17385	1.3968e-16
PA(36:6)	C39H65O8P	710.4	0.033456	0	0.033456	0.022304	0.22513	2.6667
PA(38:2)	C41H77O8P	746.5	0.013011	0.012877	0.034253	0.049396	0.34164	0.65116
PA(38:3)	C41H75O8P	744.5	0.016728	0	0.02788	0.022304	0.99332	0.6
PA(38:5)	C41H71O8P	740.5	0.044608	0	0.037173	0.012877	0.791	1.6
PA(38:6)	C41H69O8P	738.5	0.022304	0	0.02549	0.00843	0.53846	0.5
PA(40:5)	C43H75O8P	768.5	0	0	0.018587	0.012877	0.37699	8.1017e-16
PA(40:6)	C43H73O8P	766.5	0	0	0.011949	0.010883	0.1293	5.4011e-16
PA(40:7)	C43H71O8P	764.5	0.105944	0	0.02788	0.015771	0.53298	7.6
PC(28:1)	C36H70O8PN	676.5	0.436747	0.10294	0.472907	0.141523	0.79064	0.92354
PC(30:0)	C38H76O8PN	706.5	0.418313	0.163225	0.693407	0.406353	0.15056	0.60327
PC(30:1)	C38H74O8PN	704.5	0	0	0.070901	0.020054	0.48186	3.1858e-16
PC(32:0)	C40H80O8PN	734.6	2.2986	0.56991	2.70556	0.942693	0.48851	0.84958
PC(32:1)	C40H78O8PN	732.5	1.43715	0.543821	3.85699	2.526	0.021217	0.37261
PC(32:2)	C40H76O8PN	730.5	0.516156	0.418325	0.665047	0.37971	0.59084	0.77612
PC(34:0)	C42H84O8PN	762.6	0.681354	0.309276	0.55433	0.17763	0.59829	1.2938
PC(34:1)	C42H82O8PN	760.6	33.3147	9.46811	44.9226	17.5246	0.21114	0.7416
PC(34:2)	C42H80O8PN	758.6	103.925	49.0724	91.6808	27.1024	0.59796	1.1335
PC(34:3)	C42H78O8PN	756.5	3.25008	1.00536	3.58119	1.45203	0.81329	0.90754
PC(34:4)	C42H76O8PN	754.5	0.262332	0.050134	0.395754	0.135337	0.55721	0.48208
PC(36:0)	C44H88O8PN	790.6	0.215538	0.088782	0.345286	0.239819	0.47924	0.62423
PC(36:1)	C44H86O8PN	788.6	7.81466	2.28085	8.11315	2.7552	0.95392	0.96321
PC(36:2)	C44H84O8PN	786.6	58.0491	22.1172	47.9975	13.7738	0.2848	1.2094
PC(36:3)	C44H82O8PN	784.6	30.3986	12.0043	28.6119	8.69707	0.74655	1.0624
PC(36:4)	C44H80O8PN	782.6	38.399	7.79348	44.7645	12.1387	0.36407	0.8578
PC(36:5)	C44H78O8PN	780.5	3.26001	0.912972	5.64368	4.09086	0.18542	0.57764
PC(36:6)	C44H76O8PN	778.5	0	0	0.288329	0.053685	0.37694	5.2226e-17
PC(38:0)	C46H92O8PN	818.7	1.25069	0.195047	1.66049	0.736833	0.48317	0.7532
PC(38:1)	C46H90O8PN	816.6	2.82326	1.51537	2.46025	0.971497	0.5584	1.1476
PC(38:2)	C46H88O8PN	814.6	0.607618	0.238673	0.587168	0.351028	0.5952	1.0893
PC(38:3)	C46H86O8PN	812.6	7.96638	1.9633	9.81405	3.63962	0.38502	0.81173
PC(38:4)	C46H84O8PN	810.6	22.0664	5.97145	26.0446	6.85441	0.24274	0.84725
PC(38:5)	C46H82O8PN	808.6	10.1622	1.65533	12.5451	3.78688	0.24008	0.81005
PC(38:6)	C46H80O8PN	806.6	11.4242	2.11257	13.9731	6.72818	0.53454	0.81759
PC(40:2)	C48H92O8PN	842.7	0.745874	0.297208	0.824685	0.340003	0.63787	0.95204
PC(40:3)	C48H90O8PN	840.6	0.991189	0.251192	1.36017	0.455172	0.67717	0.76708
PC(40:4)	C48H88O8PN	838.6	0.55586	0.128563	0.878458	0.348298	0.049454	0.63277
PC(40:5)	C48H86O8PN	836.6	1.59243	0.507858	2.28725	0.894153	0.12162	0.69622
PC(40:6)	C48H84O8PN	834.6	4.02006	1.27515	4.77019	2.1759	0.53057	0.84275
PC(40:7)	C48H82O8PN	832.6	1.06209	0.247361	1.01742	0.382707	0.6249	1.0439
PC(40:8)	C48H80O8PN	830.6	0.434857	0.063942	0.434857	0.087259	0.22797	2
PC(42:2)	C50H96O8PN	870.7	0.276512	0	0.340323	0.010027	0.56123	1.625
PC(42:3)	C50H94O8PN	868.7	0.5275	0.107713	0.716469	0.248382	0.67213	0.775
PC(42:4)	C50H92O8PN	866.7	0	0	0.497485	0.136257	0.37695	3.0269e-17
PC(42:5)	C50H90O8PN	864.6	0.333233	0.030081	0.564368	0.223623	0.53592	0.94472
PC(44:12)	C52H80O8PN	878.6	0.262332	0	0.347413	0.120322	0.56196	1.5102
PE(28:0)	C33H66O8PN	636.5	0.01593	0	0.019471	0.008671	0.23123	1.6364
PE(28:1)	C33H64O8PN	634.4	0	0	0.033985	0.011634	0.22813	2.6585e-16
PE(30:0)	C35H70O8PN	664.5	0	0	0.047791	0.031861	0.29476	2.3631e-16
PE(30:1)	C35H68O8PN	662.5	0.01593	0	0.020179	0.009499	0.52889	1.2632
PE(32:0)	C37H74O8PN	692.5	0.031861	0.021241	0.01298	0.00708	0.53655	3.2727
PE(32:1)	C37H72O8PN	690.5	0.042481	0	0.034516	0.025228	0.43134	0.61538
PE(32:2)	C37H70O8PN	688.5	0.01593	0	0.019471	0.008671	0.68797	1.0909
PE(34:0)	C39H78O8PN	720.5	0.019471	0.024527	0.077528	0.149893	0.15214	0.60274
PE(34:1)	C39H76O8PN	718.5	0.122134	0.045885	0.178422	0.151653	0.039666	0.54762
PE(34:2)	C39H74O8PN	716.5	0.254888	0.151565	0.190327	0.151784	0.3314	1.1278
PE(34:3)	C39H72O8PN	714.5	0.043543	0.052889	0.031102	0.032458	0.16458	2
PE(36:0)	C41H82O8PN	748.6	0.047791	0.042481	0.046158	0.029357	0.83343	0.95575
PE(36:1)	C41H80O8PN	746.6	0.175235	0.139284	0.110396	0.07739	0.52402	1.6709
PE(36:2)	C41H78O8PN	744.5	0.837944	1.09954	0.556505	0.297487	0.56879	1.5057
PE(36:3)	C41H76O8PN	742.5	0.457736	0.605154	0.166851	0.104752	0.52898	2.8878
PE(36:4)	C41H74O8PN	740.5	0.295245	0.255595	0.219841	0.133855	0.83264	1.343
PE(36:5)	C41H72O8PN	738.5	0.031861	0.015019	0.030681	0.02401	0.99423	0.92308
PE(36:6)	C41H70O8PN	736.5	0.053102	0	0.026551	0.042602	0.12634	0.66667
PE(38:0)	C43H86O8PN	776.6	0.025489	0.009499	0.05735	0.05928	0.048425	0.88889
PE(38:1)	C43H84O8PN	774.6	0.036109	0.027694	0.027309	0.018959	0.16642	1.8889
PE(38:2)	C43H82O8PN	772.6	0.026551	0.030039	0.022689	0.029764	0.57743	0.85106
PE(38:3)	C43H80O8PN	770.6	0.148685	0.140092	0.128562	0.086562	0.63933	1.2174
PE(38:4)	C43H78O8PN	768.5	0.827324	0.535121	0.619165	0.260818	0.34023	1.3362
PE(38:5)	C43H76O8PN	766.5	0.258074	0.178092	0.247454	0.169071	0.89425	1.0429
PE(38:6)	C43H74O8PN	764.5	0.331354	0.266399	0.32392	0.162624	0.7832	1.023
PE(40:3)	C45H84O8PN	798.6	0.01062	0	0.031861	0.026868	0.70767	0.44444
PE(40:4)	C45H82O8PN	796.6	0.026551	0.01062	0.072825	0.063293	0.71944	0.41667
PE(40:5)	C45H80O8PN	794.6	0.100893	0.053102	0.111513	0.086863	0.04593	0.72381
PE(40:6)	C45H78O8PN	792.5	0.267632	0.102529	0.233647	0.116544	0.41783	1.1455
PE(40:7)	C45H76O8PN	790.5	0.132754	0.060078	0.064784	0.093287	0.75704	1.6393
PE(40:8)	C45H74O8PN	788.5	0.017701	0.012263	0.053102	0.024527	0.75272	0.4
PE(42:10)	C47H74O8PN	812.5	0.021241	0	0.120364	0.119905	0.65	0.11765
PE(42:2)	C47H90O8PN	828.6	0.038941	0.024527	0.10772	0.117534	0.34425	0.61972
PE(42:3)	C47H88O8PN	826.6	0	0	0.13594	0.16494	0.22831	6.6463e-17
PE(42:4)	C47H86O8PN	824.6	0.031861	0	0.074342	0.11037	0.79339	0.57143
PE(42:5)	C47H84O8PN	822.6	0.021241	0	0.049562	0.049053	0.23663	1.1429
PE(42:6)	C47H82O8PN	820.6	0.021241	0	0.054282	0.062028	0.32104	0.17391
PE(42:7)	C47H80O8PN	818.6	0.093813	0.100379	0.037171	0.020026	0.67879	3.0286
PE(42:8)	C47H78O8PN	816.5	0.053102	0.045058	0.063722	0	0.032566	6.6667
PE(42:9)	C47H76O8PN	814.5	0.021241	0	0.045749	0.033412	0.31466	0.28571
PE(44:11)	C49H76O8PN	838.5	0	0	0.026551	0.017771	0.17372	2.8358e-16
PE(44:12)	C49H74O8PN	836.5	0.021241	0.021241	0.081423	0.113725	0.050299	0.69565
PE(44:2)	C49H94O8PN	856.7	0	0	0.028068	0.016712	0.12924	2.2993e-16
PE(44:3)	C49H92O8PN	854.7	0	0	0.047791	0.05752	0.29495	2.3631e-16
PE(44:4)	C49H90O8PN	852.6	0.01593	0	0.076112	0.0607	0.64887	0.13953
PE(44:5)	C49H88O8PN	850.6	0.037171	0.015019	0.026551	0.026014	0.50438	2.24
PE(44:6)	C49H86O8PN	848.6	0.100893	0	0.040711	0.028232	0.69251	1.6522
PE(44:7)	C49H84O8PN	846.6	0.01593	0	0.053692	0.034866	0.81532	0.26374
PE(44:8)	C49H82O8PN	844.6	0.037171	0	0.01593	0	0.54263	4.6667
PE(44:9)	C49H80O8PN	842.6	0.047791	0.045058	0.047791	0.012263	0.37584	2
PE-Cer(16:0)	C36H73O6PN2	661.5	0.056642	0.044216	0.030895	0.019843	0.82394	2
PE-Cer(16:1)	C36H71O6PN2	659.5	0.021241	0	0.042481	0.030039	0.98942	0.5
PE-Cer(18:0)	C38H77O6PN2	689.5	0.01593	0	0.021241	0.01062	0.99563	0.75
PE-Cer(24:0)	C44H89O6PN2	773.6	0.058412	0	0.01593	0	0.53476	7.3333
PI(34:1)	C43H81O13P	854.5	0.304283	0.170264	0.289721	0.174892	0.37732	1.2356
PI(34:2)	C43H79O13P	852.5	0.223172	0.087814	0.336584	0.247004	0.65304	0.69795
PI(34:3)	C43H77O13P	850.5	0.038289	0.028647	0.061732	0.077646	0.23296	1.2405
PI(34:4)	C43H75O13P	848.5	0	0	0.046885	0.039783	0.48194	4.8177e-16
PI(36:1)	C45H85O13P	882.6	0.314129	0.313673	0.266723	0.239245	0.57702	1.0469
PI(36:2)	C45H83O13P	880.6	1.3245	0.80982	0.842052	0.410816	0.14421	1.5729
PI(36:3)	C45H81O13P	878.5	0.343666	0.239673	0.183961	0.136001	0.50263	1.9665
PI(36:4)	C45H79O13P	876.5	0.425246	0.161	0.237015	0.164279	0.50354	1.8886
PI(36:5)	C45H77O13P	874.5	0.046885	0.006631	0.04876	0.023825	0.70623	0.76923
PI(36:6)	C45H75O13P	872.5	0.076422	0.046697	0.025787	0.013261	0.0056816	8.4675
PI(38:0)	C47H91O13P	912.6	0.091425	0.071413	0.089081	0.114488	0.11023	2.0526
PI(38:1)	C47H89O13P	910.6	0.067202	0.027069	0.079704	0.073536	0.14179	2.0235
PI(38:2)	C47H87O13P	908.6	0.058606	0.016241	0.059459	0.029191	0.84438	1.0753
PI(38:3)	C47H85O13P	906.6	0.231611	0.150675	0.471662	0.304603	0.080285	0.49105
PI(38:4)	C47H83O13P	904.6	2.37425	0.737164	2.00949	0.905449	0.35127	1.1815
PI(38:5)	C47H81O13P	902.5	0.296312	0.158524	0.23277	0.156213	0.34952	1.4976
PI(38:6)	C47H79O13P	900.5	0.082986	0.072209	0.047065	0.033625	0.11388	2.7126
PI(40:0)	C49H95O13P	940.7	0.044541	0	0.105491	0.017543	0.65723	0.28148
PI(40:1)	C49H93O13P	938.6	0.080642	0.047165	0.065639	0.056485	0.2066	1.6381
PI(40:2)	C49H91O13P	936.6	0.070327	0.034665	0.075641	0.057418	0.81654	0.99174
PI(40:4)	C49H87O13P	932.6	0.014065	0.009377	0.03859	0.028271	0.79767	0.33645
PI(40:5)	C49H85O13P	930.6	0.044541	0.029028	0.084146	0.05462	0.23893	0.44575
PI(40:6)	C49H83O13P	928.6	0.068452	0.044181	0.129194	0.109769	0.51281	0.58871
PI(40:7)	C49H81O13P	926.5	0.014065	0	0.065639	0.078484	0.23774	0.085714
PI(40:8)	C49H79O13P	924.5	0.049229	0.059675	0.051104	0.031891	0.69006	0.77064
PI(42:10)	C51H79O13P	948.5	0.042196	0.024809	0.037934	0.026642	0.84278	1.2135
PI(42:2)	C51H95O13P	964.7	0.009377	0	0.049698	0.020281	0.22919	0.075472
PI(42:3)	C51H93O13P	962.6	0.01641	0.018754	0.046103	0.02475	0.052603	0.94915
PI(42:6)	C51H87O13P	956.6	0.037508	0.032483	0.045009	0.049381	0.24524	1.3333
PI(42:7)	C51H85O13P	954.6	0.030475	0	0.018419	0.010434	0.81885	1.8909
PI(42:8)	C51H83O13P	952.6	0.070327	0.072936	0.035632	0.027887	0.7219	1.5789
PI(42:9)	C51H81O13P	950.5	0.098458	0.092827	0.02941	0.029136	0.60745	2.4348
PI(44:10)	C53H83O13P	976.6	0.039852	0	0.02877	0.032971	0.1872	0.5037
PI(44:11)	C53H81O13P	974.5	0.014065	0.006631	0.023442	0.027557	0.43698	0.4
PI(44:12)	C53H79O13P	972.5	0.023442	0.020792	0.026724	0.028459	0.2417	1.4035
PI(44:2)	C53H99O13P	992.7	0.004688	0	0.013284	0.02133	0.45179	0.47059
PI(44:3)	C53H97O13P	990.7	0.009377	0	0.020094	0.011393	0.53018	0.26667
PI(44:4)	C53H95O13P	988.7	0.011721	0.005414	0.019719	0.022471	0.78147	0.55944
PI(44:5)	C53H93O13P	986.6	0.037508	0	0.037508	0.062903	0.8406	0.8
PI(44:6)	C53H91O13P	984.6	0.011721	0.006631	0.011721	0.015938	0.036807	2
PI(44:7)	C53H89O13P	982.6	0.004688	0	0.028131	0.023494	0.23122	0.066667
PI(44:8)	C53H87O13P	980.6	0	0	0.012503	0.005414	0.37696	1.2044e-15
PI(44:9)	C53H85O13P	978.6	0.035164	0.024809	0.011721	0.008841	0.214	4.8
PS(32:0)	C38H74O10PN	736.5	0	0	0.009966	0.017261	0.60111	1.511e-15
PS(32:1)	C38H72O10PN	734.5	0.029897	0	0.05232	0.01384	0.41873	0.28571
PS(34:0)	C40H78O10PN	764.5	0.014949	0	0.024914	0.017261	0.037633	2.4
PS(34:1)	C40H76O10PN	762.5	0.014949	0	0.031558	0.02172	0.3213	0.21053
PS(34:2)	C40H74O10PN	760.5	0.059794	0.051783	0.057076	0.020947	0.85381	1.1429
PS(34:3)	C40H72O10PN	758.5	0.059794	0.029897	0.067268	0.030946	0.44529	1.3333
PS(34:4)	C40H70O10PN	756.5	0.022423	0	0.064279	0.077962	0.54078	0.55814
PS(36:0)	C42H82O10PN	792.6	0.074743	0.02114	0.112793	0.089782	0.065135	1.2048
PS(36:1)	C42H80O10PN	790.6	0.219743	0.244352	0.123613	0.101781	0.1264	2.7349
PS(36:2)	C42H78O10PN	788.5	0.05232	0	0.061289	0.034666	0.70319	1.0244
PS(36:3)	C42H76O10PN	786.5	0.039863	0.017261	0.05232	0.026501	0.44891	1.1429
PS(36:4)	C42H74O10PN	784.5	0.082217	0.051783	0.098315	0.094239	0.8456	0.77193
PS(36:5)	C42H72O10PN	782.5	0.179382	0.101752	0.079227	0.057712	0.075189	1.8113
PS(36:6)	C42H70O10PN	780.5	0.014949	0	0.056804	0.034088	0.16333	0.63158
PS(38:0)	C44H86O10PN	820.6	0.059794	0.042281	0.059794	0.056374	0.70703	0.8
PS(38:1)	C44H84O10PN	818.6	0.029897	0.02114	0.080722	0.097796	0.54255	0.59259
PS(38:2)	C44H82O10PN	816.6	0.13952	0.104995	0.059794	0.03955	0.54089	3.1111
PS(38:3)	C44H80O10PN	814.6	0	0	0.050825	0.080222	0.22834	1.7777e-16
PS(38:4)	C44H78O10PN	812.5	0.184365	0.150478	0.085294	0.065109	0.25646	1.5258
PS(38:5)	C44H76O10PN	810.5	0.082217	0.061634	0.0872	0.081087	0.42333	1.2571
PS(38:6)	C44H74O10PN	808.5	0.35129	0	0.071345	0.058697	0.19062	1.7905
PS(38:7)	C44H72O10PN	806.5	0.028402	0.01337	0.102771	0.066152	0.37476	0.34545
PS(40:1)	C46H88O10PN	846.6	0.007474	0	0.059794	0.051059	0.96612	0.125
PS(40:2)	C46H86O10PN	844.6	0.029897	0.029897	0.04271	0.041774	0.37381	1.2
PS(40:3)	C46H84O10PN	842.6	0.022423	0	0.040361	0.026741	0.53588	0.88889
PS(40:5)	C46H80O10PN	838.6	0.074743	0.02114	0.044846	0.025014	0.66582	2.2222
PS(40:6)	C46H78O10PN	836.5	0.127062	0.02114	0.022423	0	0.096617	22.667
PS(40:7)	C46H76O10PN	834.5	0	0	0.127062	0.09555	0.093442	4.4442e-17
PS(40:8)	C46H74O10PN	832.5	0.029897	0.014949	0.067268	0.032292	0.26844	0.71111
PS(42:10)	C48H74O10PN	856.5	0.127062	0	0.080858	0.055714	0.18163	0.57143
PS(42:11)	C48H72O10PN	854.5	0.029897	0	0.044846	0.017261	0.99298	0.66667
PS(42:5)	C48H84O10PN	866.6	0.089691	0	0.05232	0.01384	0.43395	0.85714
PS(42:6)	C48H82O10PN	864.6	0.107131	0.062236	0.044846	0.028624	0.071735	7.1667
PS(42:7)	C48H80O10PN	862.6	0.171908	0.177714	0.144311	0.199983	0.52223	1.4661
PS(42:8)	C48H78O10PN	860.5	0.074743	0	0.062784	0.054947	0.25027	0.47619
PS(42:9)	C48H76O10PN	858.5	0.074743	0	0.06976	0.066629	0.68231	0.71429
PS(44:11)	C50H76O10PN	882.5	0.064777	0.062236	0.080722	0.072961	0.7139	0.96296
PS(44:12)	C50H74O10PN	880.5	0.127062	0.084562	0.071539	0.099799	0.80092	2.0299
PS(44:2)	C50H94O10PN	900.7	0.119588	0.106404	0.152807	0.198001	0.17911	1.3913
PS(44:3)	C50H92O10PN	898.6	0.014949	0	0.053388	0.0226	0.52181	0.16
PS(44:4)	C50H90O10PN	896.6	0.134537	0	0.014949	0	0.51946	18
PS(44:5)	C50H88O10PN	894.6	0.044846	0.02114	0.119588	0	0.034134	3
PS(44:6)	C50H86O10PN	892.6	0.007474	0	0.041642	0.060852	0.52735	0.10256
PS(44:7)	C50H84O10PN	890.6	4.52e-18	0	0.033634	0.04642	0.29269	2.0147e-16
PS(44:8)	C50H82O10PN	888.6	0.037371	0	0.007474	0	0.27038	20
PS(44:9)	C50H80O10PN	886.6	0.029897	0	0.071753	0.045341	0.81088	0.33333
SM(16:0)	C39H79N2O6P	703.6	17.6867	3.0141	17.6405	4.97129	0.81186	1.0026
SM(16:1)	C39H77N2O6P	701.5	2.70347	0.836354	2.62677	0.853796	0.78854	1.0292
SM(18:0)	C41H83N2O6P	731.6	3.45821	0.488613	3.385	1.11769	0.68032	1.0216
SM(18:1)	C41H81N2O6P	729.6	1.78575	0.27681	1.75438	0.650013	0.6796	1.0179
SM(22:0)	C45H91N2O6P	787.7	1.14605	1.1319	2.1117	1.37594	0.031184	0.43417
SM(22:1)	C45H89N2O6P	785.6	2.87341	1.01416	2.46118	1.08135	0.37413	1.1675
SM(24:0)	C47H95N2O6P	815.7	3.16363	0.773253	3.97763	1.34498	0.34287	0.79535
SM(24:1)	C47H93N2O6P	813.7	8.87996	2.10084	8.79803	2.55701	0.83028	1.0093
TAG(48:0)	C51H102O6N	824.768	0.112589	0.127192	0.251143	0.290795	0.092988	0.44831
TAG(48:1)	C51H100O6N	822.753	0.166667	0.128963	0.307359	0.269082	0.25154	0.54225
TAG(48:1)	C51H100O6N	822.753	0.149881	0.12632	0.21306	0.189702	0.58032	0.70347
TAG(50:0)	C53H106O6N	852.799	0.250589	0.423552	0.386926	0.470238	0.18076	0.64764
TAG(50:1)	C53H104O6N	850.784	1.76069	1.45196	2.39334	1.83666	0.53638	0.73566
TAG(50:2)	C53H102O6N	848.768	1.38719	0.751163	2.0792	1.36659	0.50012	0.66718
TAG(50:2)	C53H102O6N	848.768	0.926466	0.816838	0.897819	0.665603	0.92534	1.0319
TAG(50:3)	C53H100O6N	846.753	0	0	0.018229	0.020941	0.48209	1.2391e-15
TAG(50:3)	C53H100O6N	846.753	0.91276	0.463538	0.962001	0.65442	0.87393	0.94881
TAG(52:0)	C55H110O6N	880.831	0.1096	0.19462	0.112858	0.183519	0.75837	1.0222
TAG(52:1)	C55H108O6N	878.815	0.792388	0.809173	1.05459	0.804	0.036145	0.60109
TAG(52:2)	C55H106O6N	876.799	0.418603	0.453305	0.397806	0.292987	0.040045	0.84182
TAG(52:2)	C55H106O6N	876.799	0.373596	0.193552	0.326106	0.196388	0.51819	1.1456
TAG(52:2)	C55H106O6N	876.799	13.3642	7.62474	14.4001	8.1688	0.94257	0.92806
TAG(52:3)	C55H104O6N	874.784	0.214277	0.227781	0.15028	0.128443	0.17533	2.5348
TAG(52:3)	C55H104O6N	874.784	7.70421	4.51817	6.37974	3.71011	0.47083	1.2076
TAG(52:3)	C55H104O6N	874.784	0.736808	0.345605	0.900734	0.646911	0.9524	0.81801
TAG(52:4)	C55H102O6N	872.768	3.51105	2.48101	2.45692	1.59989	0.31815	1.429
TAG(52:4)	C55H102O6N	872.768	1.00131	0.455478	0.948598	0.68716	0.56693	1.0556
TAG(52:4)	C55H102O6N	872.768	0.080318	0.070962	0.126828	0.123657	0.70201	0.66661
TAG(52:5)	C55H100O6N	870.8	0.02263	0.022406	0.045868	0.046416	0.18278	0.34826
TAG(52:6)	C55H98O6N	868.7	0.023605	0.016054	0.056341	0.059609	0.76575	0.44101
TAG(54:0)	C57H114O6N	908.862	0.040098	0.04501	0.051496	0.069129	0.36396	0.58399
TAG(54:1)	C57H112O6N	906.846	0.316409	0.426456	0.170431	0.217508	0.033892	1.1725
TAG(54:2)	C57H110O6N	904.831	0.078699	0.011179	0.027622	0.00165	0.10179	11.397
TAG(54:2)	C57H110O6N	904.831	0.982524	1.15963	0.771121	0.574784	0.98902	1.2741
TAG(54:3)	C57H108O6N	902.815	1.21695	0.88046	0.883438	0.612489	0.29512	1.3775
TAG(54:3)	C57H108O6N	902.815	0.087292	0.0861	0.167996	0.146206	0.31041	0.51961
TAG(54:3)	C57H108O6N	902.815	2.88496	1.93364	2.07128	1.23931	0.32739	1.3928
TAG(54:4)	C57H106O6N	900.799	3.9887	2.36845	2.33856	1.5678	0.10094	1.7056
TAG(54:4)	C57H106O6N	900.799	0.239116	0.063884	0.194153	0.177123	0.22617	1.9705
TAG(54:4)	C57H106O6N	900.799	0.11883	0.064165	0.185998	0.161922	0.64086	0.63888
TAG(54:5)	C57H104O6N	898.784	2.0348	1.28081	0.988885	0.79391	0.045648	2.0577
TAG(54:5)	C57H104O6N	898.784	0.658192	0.390682	0.806264	0.411481	0.36247	0.81635
TAG(54:6)	C57H102O6N	896.768	0.03287	0.026898	0.12096	0.104373	0.023482	0.17163
TAG(54:6)	C57H102O6N	896.768	0.532789	0.188657	0.74916	0.409136	0.53783	0.71118
TAG(54:6)	C57H102O6N	896.8	0.171287	0.111308	0.236703	0.167918	0.63412	0.72364
TAG(54:7)	C57H100O6N	894.753	0.020184	0.00799	0.12294	0.080246	0.41239	0.20523
TAG(56:3)	C59H112O6N	930.846	0.107468	0.117353	0.134001	0.118968	0.25593	1.0693
TAG(56:4)	C59H110O6N	928.831	0.148644	0.086006	0.094351	0.090268	0.94481	1.5754
TAG(56:5)	C59H108O6N	926.815	0.13589	0.072128	0.208181	0.144354	0.39165	0.65275
TAG(56:6)	C59H106O6N	924.799	0.55281	0.092624	0.516963	0.304501	0.42138	1.0693
TAG(56:6)	C59H106O6N	924.799	0.013269	0.001399	0.051498	0.031125	0.63846	0.22086
TAG(56:7)	C59H104O6N	922.784	0.275761	0.125658	0.514216	0.285059	0.3677	0.53627
