# Supplementary material for: Identification of lipid biomarker from serum in patients with chronic obstructive pulmonary disease
Source: Respir Res. 2020 Sep 21;21:242. doi: 10.1186/s12931-020-01507-9 (PMC7507726; doi:10.1186/s12931-020-01507-9)
Supplement: Supplementary file 5 — Additional file 5. [file 12931_2020_1507_MOESM5_ESM.xlsx]

## Sheet: Sheet1
Splash Lipidomix mass spec standard	nmol in 0.5 ul	nmol in 2 ul	nmol in 10 ul	Average per uL	Detected/Added	Divide by these values:Detected/Added
18:1(d7) LPE	0.00514027	0.0205611	0.102805	0.0102805	1.10228	1.10228
15:0-18:1(d7) PE	0.0035183	0.0140732	0.070366	0.0070366	0.784659	0.784659
18:1(d7) LPC	0.0236562	0.0946248	0.473124	0.0473124	1.02486	1.02486
18:1(d9) SM	0.0203347	0.081339	0.406695	0.0406695	0.95618	0.95618
15:0-18:1(d7) PC	0.106296	0.425183	2.12592	0.212592	1.17536	1.17536
15:0-18:1(d7) PI	0.00602714	0.0241086	0.120543	0.0120543	1.7774	1.7774
15:0-18:1(d7) PS	0.00331319	0.0132528	0.0662638	0.00662638	0.557469	0.557469
15:0-18:1(d7) PA	0.00524323	0.0209729	0.104865	0.0104865	0.74725	0.74725
18:1(d7) Chol Ester	0.266097	1.06439	5.32194	0.532194	2.10935	2.10935
